# Supplementary material for: SerpinA3K Deficiency Reduces Oxidative Stress in Acute Kidney Injury
Source: Int J Mol Sci. 2023 Apr 25;24(9):7815. doi: 10.3390/ijms24097815 (PMC10177890; doi:10.3390/ijms24097815)
Supplement: Supplementary file 1 [file ijms-24-07815-s001.zip]

Archive with 1 entries (1 files):
- ijms-2327822-supplementary.pdf
